# Supplementary material for: Vitamin C Supplementation for the Treatment of COVID-19: A Systematic Review and Meta-Analysis
Source: Nutrients. 2022 Oct 10;14(19):4217. doi: 10.3390/nu14194217 (PMC9570769; doi:10.3390/nu14194217)
Supplement: Supplementary file 1 [file nutrients-14-04217-s001.zip]

Archive with 1 entries (1 files):
- nutrients-1939318-supplementary.pdf
